# Supplementary material for: Getting the biggest birch for the bang: restoring and expanding upland birchwoods in the Scottish Highlands by managing red deer
Source: Ecol Evol. 2013 May 22;3(7):1890–901. doi: 10.1002/ece3.548 (PMC3728932; doi:10.1002/ece3.548)
Supplement: Supplementary file 3 [file ece30003-1890-SD3.txt]

Birch Invasion Model { User Manual
Andrew J. Tanentzap, James Zou & David A. Coomes
February 3, 2013
Contents
1 Overview 1
2 Model inputs 2
3 Model runs 3
3.1 Adult growth and mortality . . . . . . . . . . . . . . . . . . . . . . 4
3.2 Juvenile growth and mortality . . . . . . . . . . . . . . . . . . . . . 5
3.3 Juvenile recruitment . . . . . . . . . . . . . . . . . . . . . . . . . . 6
4 Model outputs 7
4.1 Tree data . . . . . . . . . . . . . . . . . . . . . . . . . . . . . . . . 7
4.2 Landscape visualization . . . . . . . . . . . . . . . . . . . . . . . . 7
1 Overview
The purpose of this document is to describe how the Tanentzap, Zou & Coomes
birch invasion model performs simulations. We have divided this manual into three
sections: 1) model inputs; 2) functionality of the models di erent routines; and 3)
model outputs. The three sections respectively correspond with the operation of
the model at t = 0; 0 < t < N , and t = N , where t is an annual time step and N
is the total length of the simulation period. Details of the underlying functions of
1the model, and their parametrization, are described in the accompanying Science
Manual.
The birch invasion model is implemented within the R programming language
(R Development Core Team 2011) and can operate on any platform that has in-
stalled the R software environment (available for free at: http://cran.r-project.
org). A visualization option is also available and can be turned on or o by chang-
ing a TRUE / FALSE statement in the head of the model code. Source code required
to run the model is available upon request from A. J. Tanentzap: .
Simulations can take several days to run, so patience may be necessary on older
computers! For example, a simulation of 30 years with the \core invasion" model,
initialized with 500 trees ha 1, a mean of 10% of trees browsed, and 80% mean sub-
strate favourability takes approximately 11 hours using the 64-bit R v2.14.1 ter-
minal in Windows 7 on a Intel R Core
TM
i7-2600 processor (8MB Cache, 3.4GHz)
with 16GB Dual Channel DDR3 SDRAM at 1333MHz - 4 DIMMs.
2 Model inputs
The model makes use of four primary inputs: number of simulation years, initial
number of adult trees per ha (where adults are trees  3 m tall), mean favourabil-
ity of substrate cover, and the mean probability of trees being browsed by deer.
Both the mean favourability of substrate cover and the probability of trees being
browsed by deer can be speci ed either as single values or a vector of values for
each year of the simulation. An important distinction is that although these val-
ues are ‘speci ed’, they in fact represent mean estimates and so may di er from
estimates subsequently used in model calculations. Simulations in the Tanentzap,
Zou & Coomes manuscript drew values of substrate favourability from a truncated
normal distributions, with the user speci ed value respresenting the mean and the
standard deviation based upon observed values. By contrast, the mean annual
probability of browsing was added to estimates of annual and spatial variation in
the e ects of deer to estimate a ‘true’ probability of browsing in each year.
Following specication of model parameters, a 2 km  2 km landscape is
constructed and populated with adult trees. Trees are randomly positioned within
either a 16 ha region (‘core invasion’ option) or equally spread across 10 0.1 ha
patches within a larger 100 ha region (‘patch invasion’ option) positioned in the
centre of the landscape (Fig. 1). For each tree, a height is randomly drawn from
2a uniform distribution on the interval [3, 25] and each tree is assigned an ‘age’,
corresponding to the year the tree entered the model. Substrate favourability is
added to the landscape within 1 m  1 m grid cells.
0 500 1000 1500 2000
0
500
1000
1500
2000
A) Core invasion model
West−East
South−Nor
th
0 500 1000 1500 2000
B) Patch invasion model
West−East
Figure 1. Examples of A) core invasion and B) patch invasion models viewed in
two-dimensions. Each point corresponds with a tree, with 500 trees ha1 spread
across a A) 16 ha patch and B) within ten 0.1 ha patches within a 100 ha patch
positioned in the centre of the simulated landscape.
Input features can be customized by modifying the source code. Thus, the
model allows for simulation of birch invasion from existing stands elsewhere in
the central and western Scottish Highlands. Customization options include the
sizes of the landscape and regions in which adult trees are positioned. A vector of
known coordinates for trees can also be supplied to the model. Additionally, it is
possible to alter assumptions regarding the distributions of substrate favourability
and whether substrate favourability and deer browsing vary annually.
3 Model runs
The model uses a ‘loop’ routine across the number of speci ed years after initial
parameters are set and the landscape is constructed and populated with trees. In
other words, the operations outlined in the following subsections are repeated for
N number of years in the order in which they appear.
33.1 Adult growth and mortality
Adult trees are grown and killed during each time step. Growth occurs simply
by applying the height growth function described in the Science Manual to each
individual  3 m tall. By contrast, mortality arises due to two processes: i) the
empirically estimated mortality rate (M) of the population (which can be cus-
tomized); and ii) crown overlap, which is intended to capture asymmetric compe-
tition for light that reduces growth and consequently increases mortality (Weiner
1990; Kobe et al. 1995; Adler 1996). M is applied as a stochastic behaviour, such
that a random number R between 0 and 100 is generated for each adult tree,
and trees are identi ed for removal where R  M . The model then identi es
trees that have 90% of their canopy overtopped by neighbouring individuals. The
overtopping routine  rst calculates the distance of each tree to taller trees in the
landscape and this measure is used along with crown radius to determine which
trees overlap. If a focal tree has only one neighbour, the area of its crown that is
overtopped (A) is calculated as:
A =  r20 cos 1
"
d2 + r20  r
2
1
2dr0
#
+ r21 cos
 1
"
d2 + r21  r
2
0
2dr1
#
 
1
2
q
( d+ r0 + r1)(d+ ro  r1)(d+ r0  r1)(d r0 + r1); (1)
where r0 is the radius of the focal crown, r1 is the radius of the taller neigh-
bouring crown, and d is the distance between the two trees. If a tree has more than
one neighbour, the model then tests whether any of these trees entirely overtop a
focal tree.
We implement a Monte Carlo approach when focal trees are not entirely over-
topped by one of two or more neighbours. Calculation of the overlap of more than
two circles (i.e. crowns) is analytically complicated, particularly from the perspec-
tive of deriving closed-form algebraic expressions (Fewell 2006). The case of how
much a focal circle is overlapped by more than three neighbours is especially com-
plex and does not have a simple solution that can be implemented in our model.
Our approach is to  rst superimpose a mesh upon the crown of each neighbouring
tree in 0.25 m intervals. If this approach generates >100 unique points, points are
randomly sampled 100 times without replacement. We then count the number of
points from neighbouring trees that occur within the crown of the focal tree and
divide this number by the total number of tested points to generate the proportion
4of area that a focal crown is overlapped. Increasing the resolution of the grid or
the number of points for testing is a major bottleneck of the model, particularly
over large areas and with many trees to test.
Trees with  90% of their crown overtopped by neighbours are identi ed and
removed from the model at the end of the ‘Adult mortality’ routine along with
those trees that are identi ed as being dead simply due to annual mortality (i.e.
M ).
3.2 Juvenile growth and mortality
Juvenile trees are grown and killed each time step within discrete height classes
(0 { 2 and 2 { 3 m). The probability of a juvenile either entering a taller height
class or dying is constant within a height class and random variation due to year
is added to each mean estimate:
yijt =  ij +  t; (2)
where yij represents demographic rater i (either the proportion of trees that grow
or survive, y1;t and y2;t, respectively) within height tier j at time t, and  t is random
variation due to year and is  N(0;   ). By drawing parameters from probability
distributions for each iteration of the simulations, we can better capture variability
in demographic rates than if parameters were constant estimates. Values estimated
from the matrix model described in the Science Manual replace  ij, and   with
known quantities.
Njty1j trees in each height tier j are randomly sampled to survive at each
time step t, where Njt is the total number of trees in a height tier j. From the
survivors, individuals are moved to the next height tier with a probability of y2j,
i.e. Njty1jy2j trees advance to the next height tier. Juvenile trees in the 2 { 3
m height tier that are selected to advance up a height tier become ‘adults’ and
are assigned heights by randomly sampling from a distribution that is uniform on
the interval between 3 and 4. Year-old seedlings are prevented from growing out
of the  rst height tier the following year to avoid unrealistic growth spurts. Deer
a ect (Eq. 2) by multiplying growth and survival probabilities in the 0 { 2 m
height tier by 2 2logit 1(dp), where p is the probability of a tree being browsed
in the landscape and d is the e ect of browsing on growth and survival (see Science
Manual for details).
53.3 Juvenile recruitment
Juveniles are added to the landscape using the isotropic lognormal dispersal kernel
described in the Science Manual. The  rst step is to calculate the number of
seedlings produced by each adult, and each of these seedlings is then assigned a
dispersal distance and direction. Seedling production is standardized to an annual
interval by multiplying the total number of seedlings produced by a normalizing
function that incorporates annual survival and growth of juveniles in the 0 { 2
m height tier and the e ect of deer (see Sections 3.1 { 3.2 in the Science Manual
for detailed explanation). Dispersal distance is determined by randomly sampling
once for each new juvenile from a lognormal distribution (parameters de ned as in
the Science Manual), and direction in radians is determined by randomly sampling
once for each new juvenile from a distribution that is uniform between   and  .
Coordinates of each seedling are rounded down to the nearest whole number in
order to be associated with a grid cell with a given substrate favourability. The
total number of seedlings in each 1 m  1 m grid cell is then multiplied by the
substrate favourability of the cell. Although this approach can assign the same
coordinates to multiple individuals, the probability that a juvenile will grow into
an adult is so small (i.e. <1  107, assuming individuals survive) that juveniles
will not overlap as adult trees. Model customization that alters the growth and
survival probabilities of juveniles can however alter the source code to retain the
original coordinates of each juvenile (i.e. unrounded values).
The total number of juveniles in a 1 m  1 m grid cell is also limited to
50 to prevent unrealistically large numbers of individuals from accumulating, i.e.
thousands per 1m2. If the number of seedlings that are recruited into a 1 m
 1 m at a given time step exceeds 50, the total number of juveniles in that
cell is calculated, and the total number of recruited seedlings is truncated to the
di erence between 50 and the number of existing juveniles. Consequently, zero
new seedlings can be added where 50 juveniles are already present within a 1 m
 1 m grid cell.
64 Model outputs
4.1 Tree data
The model can technically return any information described in the User Manual.
Presently, a *.csv  le (comma-separated values) is written to a user speci ed
directory at the end of the simulation. The *.csv  le contains four columns cor-
responding to the x and y coordinates of each tree, along with its height and model
age. Trees that are deposited onto the landscape during the  nal simulation year
are not included in the model output.
Substrate favourability
(% seedling establishment)
100
0
25 m
2 km
S
ub
s
t
r
a
t
e
 f
a
v
ou
r
a
b
i
l
i
t
y
(
%
s
eedling
e
s
t
a
b
l
i
s
h
m
en
t
)
10
0
0
25
m
2 km
Figure 2. Example of model output plot generated from \core invasion" option
after 30 years. Starting adult tree density was 500 trees ha1, and a mean of 10%
of trees were annually browsed by deer. Left-side is start of simulation at time =
1, and right-side is time = 30.
4.2 Landscape visualization
A 3D landscape visualization option is included in the model that utilizes the
scatterplot3d package (Ligges and M achler 2003). The visualization can plot
the simulation landscape at any time step, with the z -axis of the plot correspond-
ing to tree height (set to a maximum of 25 m; Fig. 2). Tree trunks and crowns
7are added to the plot and scaled relative to tree height. Ground cover is also
plotted but within 10 m  10 m grid cells to minimize computational cost. The
ground cover is plotted using a base colour of purple (to mimic  owering Calluna
vulgaris) and the intensity of colouring is scaled to correspond with actual values
of substrate favourability, where the gradient in substrate favourability is reported
through the addition of a legend. Future customization of the plot can include
altering its background colour to gray in order to replicate sky conditions in the
Scottish Highlands.
References
Adler, F. R. 1996. A model of self-thinning through local competition. Proceedings
of the National Academy of Sciences 93:9980{9984.
Fewell, M. P. 2006. Area of common overlap of three circles. DSTO Defence
Science and Technology Organization, Edinburgh, Australia.
Kobe, R. K., S. W. Pacala, J. A. Silander Jr, and C. D. Canham. 1995. Juvenile
tree survivorship as a component of shade tolerance. Ecological Applications
5:517{532.
Ligges, U., and M. M achler. 2003. Scatterplot3d - an R package for visualizing
multivariate data. Journal of Statistical Software 8:1{20.
R Development Core Team. 2011. R: A Language and Environment for Statistical
Computing. R Foundation for Statistical Computing, Vienna.
Weiner, J. 1990. Asymmetric competition in plant populations. Trends in Ecology
& Evolution 5:360{364.
8
