# Supplementary material for: Getting the biggest birch for the bang: restoring and expanding upland birchwoods in the Scottish Highlands by managing red deer
Source: Ecol Evol. 2013 May 22;3(7):1890–901. doi: 10.1002/ece3.548 (PMC3728932; doi:10.1002/ece3.548)
Supplement: Supplementary file 4 [file ece30003-1890-SD4.txt]

Birch Invasion Model { Science Manual
Andrew J. Tanentzap, James Zou & David A. Coomes
February 10, 2013
Contents
1 Introduction 3
2 Juvenile dispersal and recruitment 3
2.1 Spatial seedling dispersal behaviours . . . . . . . . . . . . . . . . . 3
2.2 Model estimation and selection . . . . . . . . . . . . . . . . . . . . 5
2.3 Results of seedling dispersal models . . . . . . . . . . . . . . . . . . 7
3 Juvenile growth and survival 8
3.1 Derivation of size-based matrix model . . . . . . . . . . . . . . . . . 8
3.2 Incorporation of deer browsing into matrix models . . . . . . . . . . 10
3.3 Dataset preparation . . . . . . . . . . . . . . . . . . . . . . . . . . . 12
3.4 Derivation of model likelihood function . . . . . . . . . . . . . . . . 14
3.5 Parameter estimation . . . . . . . . . . . . . . . . . . . . . . . . . . 14
3.6 Model assessment . . . . . . . . . . . . . . . . . . . . . . . . . . . . 16
3.7 Conversion of parameter estimates to annual rates . . . . . . . . . . 17
3.8 Results of juvenile growth and survival models . . . . . . . . . . . . 17
4 Adult growth and mortality 20
4.1 Adult growth . . . . . . . . . . . . . . . . . . . . . . . . . . . . . . 20
4.2 Adult mortality . . . . . . . . . . . . . . . . . . . . . . . . . . . . . 21
4.3 Competition for light and density-dependent mortality in adults . . 23
4.4 Results of adult growth and mortality models . . . . . . . . . . . . 23
15 Measures of deer browse pressure 25
5.1 Indicators of deer browse pressure . . . . . . . . . . . . . . . . . . . 25
5.2 Models relating deer damage to animal density . . . . . . . . . . . . 27
5.3 Relationships between deer browsing and density . . . . . . . . . . 28
6 References 30
7 Appendix S1 { JAGS code for matrix model 35
21 Introduction
The purpose of this document is to detail the mathematical and statistical param-
eterization of the three submodels of the Tanentzap, Zou & Coomes birch invasion
model: 1) juvenile dispersal and recruitment; 2) juvenile growth and survival; and
3) adult growth and mortality; a section of text is devoted to each submodel. A
fourth section describes the relationships between deer browse pressure and deer
population counts at our study site, Creag Meagaidh National Nature Reserve,
Scotland. Within each section, we use separate subsections to report the methods
and results pertaining to the parametrization of each submodel. Operation of the
model is described in the accompanying User Manual.
2 Juvenile dispersal and recruitment
2.1 Spatial seedling dispersal behaviours
We used mapped stands of adult and juvenile trees at Creag Meagaidh to predict
juvenile dispersal using a deterministic model. We predicted the potential number
of seedlings produced by a tree as a function of tree height (Z, m; Ribbens et al.
1994):
g(Z) = STR
 Z
8:5
 
; (1)
where STR and  are estimated parameters that scale seedling production to
parent tree size and were relative to a 8.5 m tall tree, which was the mean across
adults. The minimum size for reproduction was set at 3 m (i.e. our de nition for an
‘adult’ tree). The distribution of seedlings in relation to parent trees measured in
seedling plots was then  t to isotropic and anisotropic dispersal kernels employing
both Weibull (f1) and lognormal (f2) distributions (Greene et al., 2004). The
isotropic form assumes that dispersal is equally likely at the same distance in all
directions from a parent tree and the Weibull and lognormal kernels were of the
following forms (Eqs 2 and 3, respectively; Ribbens et al. 1994; Clark et al. 1998;
LePage et al. 2000; Greene et al. 2004):
f1(dij) =
1
 
e d
 
ij ; (2)
3f2(dij) =
1
 
e
 
1
2
 
ln(dij=X0)
Xb
!2
; (3)
where dij is the distance from point i to the parent tree j,  and  are estimated
parameters, X0 and Xb are the estimated mode and steepness of the lognormal
kernel, and  is a normalisation constant equivalent to the arcwise integration of
the dispersal kernel. The Weibull model di ers biologically from the lognormal by
assuming that seedling density is greatest at the base of parent trees. This may
arise, for example, if seeds are large and frequently collide with parent trees such
that their vertical acceleration and/or horizontal speeds are reduced, leading to less
distant dispersal (Greene et al., 2004; Pounden et al., 2008). Similarly, maximum
seedling densities at the base of trees may be identi ed in inverse modelling for
species of seeds dispersed by avian granivores that roost in trees of the same species
from which they have recently ingested seed (Schupp et al., 2002). Combining Eq.
1 with either Eq. 2 or Eq. 3 (i.e. fn) eventually allows us to predict the number
of seedlings (Ri) per m2 at a given point i:
Ri = STR
nX
j=1
 Zj
8:5
 
fn(dij); (4)
In contrast, anisotropic kernels assume that dispersal distance depends on the
direction in which seeds are released from a parent tree because of the directional
e ects of prevailing winds. Anisotropic and isotropic kernels are of the same
general form, except that the dispersal parameter  of the Weibull kernel and the
mode of the lognormal kernel X0 are modi ed (Eqs 5 and 6, G omez-Aparicio and
Canham 2008):
X 00(d) = Xo  [A cos(   )]; (5)
 0 =   [A cos(   )]; (6)
where A is the amplitude of the anisotropic e ect,  is the angle of the maximum
dispersal distance, and  is the angle from each parent tree j to point i. A also
becomes incorporated into the normalization constant as  =  (A;X0; Xb).
Seedling densities depend on the establishment success of propagules in addi-
tion to the number of propagules that arrive at a given point (Ri). We predicted
the proportion of seeds that establish in each substrate type (gk) as follows (LePage
4et al., 2000):
Fi =
8X
k=1
gkcik; (7)
where cik is the proportion of area (0.25 m2) at point i that is covered by sub-
strate type k, and Fi is the weighted substrate favorability for each point i. Fi
values scaled relative to each other by dividing each value by the largest esti-
mated Fi. Both the isotropic and anisotropic kernels (Eq. 4) were multiplied by
Eq. 7. Although we did not measure the in uence of light on seedling establish-
ment (Caspersen and Sapruno , 2005), the incorporation of di erent substrates
implicitly considers establishment under di erent levels of understorey light (e.g.
Calluna vulgaris versus Vaccinium myrtillus, Hester et al. 1991; Millett et al.
2006).
2.2 Model estimation and selection
We used maximum-likelihood methods to estimate parameters for models  t to
our seedling census (see main text). The negative log-likelihood of each model
was minimized with a Poisson error structure using 100 000 iterations of the simu-
lated annealing algorithm for the optim function in R (R Development Core Team,
2011). Simulated annealing is e ective for approximating the global minimum of
the negative log-likelihood in a large search space (Belisle, 1992). Since the algo-
rithm decreases the search area with increasing numbers of iterations, we re-ran
the procedure with an additional 100 000 iterations using the estimates from the
 rst run as starting values in order to avoid being trapped in a local minima. Mod-
els were compared with the small sample unbiased Akaike Information Criterion
(AICc; Burnham and Anderson 2002), and the relationships between predicted and
observed values were summarized by calculating the percent of deviance explained
by each model (analogous with the proportion of variance in classical regression).
We also compared our models to two ‘null’ models that assume either a constant
seedling density per unit area (Ri =  ) or that seedling densities depend solely
on substrate favourability and not on parent tree distributions (Ri =  Fi). We
estimated standard errors of model parameters, i.e. standard deviations of the
sampling distributions, from the inverse Hessian matrix, evaluated at the maxi-
mum likelihood parameter estimates (Ridout, 2009).
5T
able
1.
Estimated
param
eters
for
six
mo
dels
of
seedling
disp
ersal.
Bolded
values
denote
most
strongly
supp
orted
mo
del,
i.e.
lo
w
est
AICc
and
highest
%
deviance
explained.
SEs
are
denoted
in
paren
theses
and
are
not
rep
orted
for
normalization
constan
t,
whic
h
w
as
not
directly
estimat
ed
in
the
lik
eliho
od
function
(see
text
for
details).
F
or
eac
h
mo
del
w
e
also
calculated
the
absolute
di 
erence
b
et
w
een
the
observ
ed
and
predicted
num
b
er
of
seedlings
in
our
study
plots.
Mo
del
STR/
 
X
0
=’
X
b= 
 
A
 
 
jobs.
{
pred.
seedlings
j
AICc
%
deviance
explained
Isotropic
log-
normal
(
=
0)
1
045.8
(272.6)
0.67 (0.08)
1.81 (0.02)
6
011.6
59
867.5
70.2
Isotropic
lognor-
mal
1
041.4
(164.4)
1.46 (0.15)
1.66 (0.02)
10
121.4
0.07 (0.03)
28
885.
5
69.5
Anisotropic
log-
normal
0.07
(<
0.01)
20.02 (1.60)
1.48 (0.06)
6.06
2.41 (0.06)
0.29 (<
0.01)
0.68 (0.02)
27
961.
3
67.0
Substrate
only
0.16
(<
0.01)
21
1
128.4
61.1
Anisotropic W
eibull
<
0.01
(<
0.01)
0.98 (0.01)
0.28 (<
0.01)
0.01
0.08 (<
0.01)
1.19 (0.04)
0.12 (<
0.01)
98
1
167.7
59.7
Isotropic
W
eibull
425.4 (255.2)
0.98 (0.03)
0.37 (0.02)
782.1
0.49 (0.21)
325
1
269.4
55.9
Null
mo
del
0.05 (0.01)
0
2
827.9
62.3 Results of seedling dispersal models
Lognormal models were more strongly supported than Weibull models and ex-
plained the most deviance in observed seedling densities (Table 1). The spatial
distribution of parents was also important (substrate only model versus lognormal
models, Table 1), but the orientation of parents relative to dispersal kernels (i.e.
anisotropy) did not improve model support (AICc of the isotropic compared to
the anisotropic models, Table 1).
The exponent  , which scales seed production with parent tree height, was
0.07 for the isotopic lognormal model, which is considerably less than the expected
value of 3 derived from diameter-height relationships (Enquist et al., 1999). Thus,
we compared our most strongly supported model (isotropic lognormal) to one
where seedling production did not vary with parent tree height, i.e.  was  xed
at zero and 1  STR < 1. A model without the e ect of parent tree height
was by far most strongly supported among our set of candidate models (Table
1). Seedling densities declined exponentially with increasing distance from parent
trees, with the highest densities occurring less than 10 m from parent trees (Fig.
1). The most favourable substrate for seedling establishment was Agrostis-Festuca
0 20 40 60 80 100
0.00
0.05
0.10
0.15
0.20
Distance (m)
See
dlin
g de
nsi
ty (
see
ds m
-2 )
Figure 1. Seedling density (seeds m2) dispersed by an adult Betula pubescens
predicted with the most strongly supported dispersal model (isotropic lognormal
with seedling density independent of parent tree height).
7Figure 2. Mean (+SE) for substrate favourability estimated with dispersal model
employing isotropic lognormal kernel.
grassland, although Calluna vulgaris was similarly favourable (overlapping SEs,
Fig. 2). Vaccinium spp. (predominantly V. myrtillus) were among the least
favourable substrates and this may be due to the fact that these species are asso-
ciated with low levels of understorey light penetration during moorland succession
(Hester et al., 1991), which subsequently inhibits the establishment of B. pubescens
seedlings (Atkinson, 1992). Extremely low favorability of moss contrasts with the
 ndings of Kinnaird (1974), but the relatively high susceptibility of exposed indi-
viduals to browsing on these substrates may explain their absence.
3 Juvenile growth and survival
3.1 Derivation of size-based matrix model
We estimated growth and survival of juvenile birch using  ve measurements con-
ducted at 2-year intervals of the numbers of juvenile trees in three size classes in
60 permanent plots at Creag Meagaidh. Our approach involved parametrizing a
matrix population model (A) from the abundance of juvenile trees in each height
8tier i at time t (nt) to determine growth and survival of juvenile birch:
A =
2
6
6
6
4
s1  g1 0 0
g1 s2  g2 0
0 g2 s3
3
7
7
7
5
; (8)
nt+1 = Ant; (9)
where ntT = [ N1 N2 N3 ]; Ni is the number of live trees in each plot in height
tier i, with tiers 1, 2, and 3 respectively corresponding with heights of 0 { 2, 2 { 3,
and >3 m, si is the proportion of trees in height tier i that survive from interval
t to t + 1 and gi is the proportion of surviving individuals that enter the taller
height tier, such that gi  si. We sampled s3 from a normal distribution with
 = 0:975 and  2 = 0:003 (see Section 4).
One limitation with our approach is that Eq. 9 does not allow new trees to
establish within plots. We did not allow s3 to contribute to N1 directly since
our plots were only 100  2 m, and therefore, a large proportion of established
individuals are derived from parent trees outside of plots (i.e. given the dispersal
distances of adult birch, see Section 2). To overcome this challenge, we mapped
all adult trees (>3 m) within 300 m of each plot (n = 12 581 parent trees) in
November 2009. We then applied our most strongly supported model of juvenile
dispersal to predict the total number of juvenile trees <2 m in height that would
be expected to occur within each plot (NT ), given the dominant vegetation ground
cover recorded within each plot in 2009.
The total number of juvenile trees predicted by the dispersal kernel NT is a
function of the number of new trees recruited at each time period (i.e. NA) and
their survival (s1) and growth (g1) from the 0 { 2 m height tier from time t to
t + 1. NT will include juvenile trees of age 1 to T , where T is the maximum age
that a juvenile can reach in the 0 { 2 m height tier. We assessed T from 154
juvenile trees <2 m tall that we felled in 2008 across Creag Meagaidh, and from
which we cut thin (ca. 5 mm) basal sections that we sanded. Based upon counts
of annual growth rings using an optical microscope (Leica Microsystems GmbH,
Wetzlar, Germany), T was equal to 27 years. At a given time period t, the number
of trees that are newly arrived will therefore be equal to NA, and NA(s01 g
0
1)
1 for
trees that arrived in the previous year t 1, where s 1 =
p
s1 and g 1 = 1 
p
g1 in
order to convert survival and growth estimates to annual rates. In other words, we
9calculated the number of trees that arrived in the previous year  their probability
of survival to the second year { the number that grew into the taller height tier,
and extending this series to the full 27 years:
NT = NA(s
 
1  g
 
1)
0 +NA(s
 
1  g
 
1)
1 +NA(s
 
1  g
 
1)
2 + : : : NA(s
 
1  g
 
1)
27
= NA
h
(s 1  g
 
1)
0 + (s 1  g
 
1)
1 + : : : (s 1  g
 
1)
27
i
= NA
27X
n=0
(s 1  g
 
1)
n: (10)
Eq. 10 is equivalent to the expanded form of the  nite geometric Maclaurin
series and can be simpli ed as:
NT = NA
"
1 (s 1  g
 
1)
28
1 (s 1  g
 
1)
#
NA = NT
"
1 (s 1  g
 
1)
1 (s 1  g
 
1)28
#
: (11)
Since a single NT was estimated for each plot based on surrounding adult trees,
implicit in Eq. 11 is the assumption that NA is constant among years. We then
added bT = [ NA 0 0 ] to Ant (Eq. 9):
nt+1 = Ant + b; (12)
where NA is de ned by Eq. 11, for which NT is a known constant and s1 is
estimated.
3.2 Incorporation of deer browsing into matrix models
The proportion of browsed trees (D1;j;t) in a given plot j at time t in the 0 {
2 m height tier is a logical predictor of the impacts of deer, but unfortunately,
depends on the number of trees present in j. For example, the absence of browsed
trees (B1;j;t) in plot j at time t may not necessarily arise because the probability
of trees being browsed (p1;j;t) in j is zero. Rather, B1;j;t can be equal to zero
because there are no trees in that plot (N1;j;t), and so there is no way of knowing
whether there would be browsed trees given the opportunity. A similar situation
may arise when all trees are browsed in a plot, but N1;j;t is very small, i.e. =
1. The high value of D1;j;t (= 1) may not re ect the true probability of browsing
10activity (p1;j;t) since there is only one ‘trial of whether browsing occurred in that
plot. To account for this uncertainty, we modelled p1;j;t from a binomial process
based on the total number of trees in a plot in the 0 { 2 m height range (N1;j;t),
which incorporates the entire vertical range of deer browsing, and the number that
were browsed (B1;j;t):
B1;j;t  B(p1;j;t; N1;j;t);
logit(p1;j;t) =  +  j +  t; (13)
where p1;j;t was modelled based on the mean probability of a tree being browsed
across the landscape ( ), and  j and  t respectively accounted for spatial and
temporal variation, which were each  N(0;  ) with a separately estimated   .
Eq. 13 is particularly ideal for our simulation model since it allows us to use a
mean landscape-level probability of browsing with random variation across the
landscape and among years, which can capture plot-level variation in factors such
as microtopography and climate-related foraging activity.
We used p1;j;t to incorporate the e ects of deer browsing into our matrix model
(Eq. 12), speci cally in terms of the survival (s1) and growth (g1) of juvenile trees
in the 0 { 2 m height tier. We de ned the e ects of deer through the coe cient
d01;j;t, and  tted linear and non-linear relationships whereby:
d01;j;t = 1 dp1;j;t; (14)
d01;j;t = e
dp1;j;t ; (15)
d01;j;t is the estimated ‘strength’ of the deer e ect in plot j at time t and ranges
between 0 and 1, and d is the e ect of deer browsing, and p1;j;t is the probability
of trees being browsed in each plot j at time t in the 0 { 2 m height tier. We
multiplied the survival and forward transition probabilities of juvenile trees in the
browse layer (i.e. s1 and g1) by d0. To constrain d’ to values between 0 and 1, we
assumed that d 2 [0; 1] for the linear model (Eq. 14), and that d 2 ( 1; 0] for
the exponential model (Eq. 15). For all other height tiers outside of the browse
layer, we assumed no e ect of deer, such that:
d0i;j;t = 1 for i 2 f2; 3g:
11Estimation of annual seed rain NA from NT in each plot j at time t should
also be a ected by browsing. Converting the e ect of deer to an annual rate d1;j,
where d 1;j =
q
(d01;j), leads to:
NT;j;t = NA;j[d
 
1;j(s
 
1  g
 
1)]
0  NA;j[d
 
1;j(s
 
1  g
 
1)]
1 +NA;j[d
 
1;j(s
 
1  g
 
1)]
2
+ : : : NA;j[d
 
1;j(s
 
1  g
 
1)]
27; (16)
such that the survival s 1 and growth g
 
1 of juvenile trees depends on the e ect of
deer browsing d1;j in plot j. We assumed that the mean e ect of temporal variation
in deer browsing  t within a given plot j was equal to zero (Eq. 13), allowing us
to simplify d01;j;t to d
0
1;j in Eqs 14 and 15. This assumption was important because
it allowed us to then re-apply the Maclaurin series simpli cation. Given that our
observed data also correspond to changes in juvenile tree counts over two-year
intervals, we calculated NA;j;t over two years and ensured that 1-year old seedlings
are a ected by deer:
NA;j = NT;j
1 d 1;j(s
 
1  g
 
1)
1 [d1;j(s
 
1  g
 
1)]28
h
1 + d 1;j(s
 
1  g
 
1)
i
;
which accounts for the number of newly arrived seedlings at time t and the number
that survived from the previous year, which are a ected by deer browsing (d01;j).
Our  nal model then took the following form:
2
6
6
6
4
N1;j;t+1
N2;j;t+1
N3;j;t+1
3
7
7
7
5
=
2
6
6
6
4
d01;j;t(s1  g1) 0 0
d01;j;tg1 s2  g2 0
0 g2 s3
3
7
7
7
5
2
6
6
6
4
N1;j;t
N2;j;t
N3;j;t
3
7
7
7
5
+
2
6
6
6
4
NA;j
0
0
3
7
7
7
5
: (17)
3.3 Dataset preparation
Given the potential implications of predictions derived from our model for land
management across the U.K., we attempt to be fully transparent in how we pre-
pared the Creag Meagaidh National Nature Reserve (CM NNR) dataset prior to
model estimation. Sta changes during the measurement of monitoring transects
are likely to have introduced inaccuracies into the dataset (R. Richardson pers.
comm.). In the Supporting Information, we provide both the original dataset, as
well as the modi ed version described here, as *.txt  les. Brie y, we prepared
the dataset prior to model estimation as follows:
121. We obtained raw counts of trees along six transects in originally four rather
than three height tiers, corresponding with 0 { 1, 1 { 2, 2 { 3, and >3 m
height tiers. We merged the 0 { 1 and 1 { 2 height tiers to collectively model
trees in the ‘browse’ layer. This approach minimized our concerns about
measurement errors we observed in the dataset, whereby trees appeared to
‘skip’ height tiers. For example, 0 and 1 tree(s) in the  rst and second height
tiers of plot 3 on transect 2 in 2002 became 1 and 3 trees in these height tiers
in 2004. This indicated that at least two trees grew >0.5 m yr-1 in height
immediately upon establishing within the plot. However, this growth rate
is highly unlikely based on measurements of juvenile height growth adjacent
to two of the transects in 2008 (n = 127), i.e. mean distance ( SE) from
the  rst terminal bud scar immediately beneath the apical meristem to the
apical meristem was 0.05  0.01 cm yr-1 (A. J. Tanentzap unpub. data).
2. We removed 31 plot measurements from our dataset because of concerns over
consistency in recording methods. Measurements were along transects 2, 4,
7, and 8, and all were either from 2002 or 2004. Our concern was that the
number of trees damaged by deer in each of these plots was in ated because
any sign of browsing was used to classify a tree as damaged, rather than only
classifying trees as damaged if their leader stems were broken or stripped
of bark. Speci cally, the mean proportion of damaged trees in these plots
( SE) was 72  3% compared with 5  1% in the same plots averaged
over the other measurement years. There were no changes in deer culling
or mortality over this period that would have precipitated the dramatic
reduction in browse damage. Rather, CM NNR has pointed to sta changes
during this period as the cause for this discrepancy (R. Richardson pers.
comm.).
3. We removed measurements post-2005 for two plots. Plot 1 along transect 2
was not recorded after 2006 since juvenile tree densities were judged by CM
NNR sta as reaching a desirable level. Similarly, plot 8 on transect 3 was
recorded in 2010 but not in 2008. In 2006, both plots had unusually high
numbers of trees >3 m (42 and 17, respectively), representing increases of
35 and 17, respectively, over the previous two years. We also removed these
outliers from the dataset.
134. We made 38 other small corrections to the dataset. These changes were
primarily intended to correct data entry or inconsistencies between time
periods (n = 16), prevent trees from jumping from the 0 { 2 m to >3 m
height tier within two years by re-assigning trees to the 2 { 3 m height tier
(n = 17 instances), and reduce the number of damaged trees in plots with
 4 trees in 2002 to zero as we were fairly con dent of over-estimation in
these cases (n = 5).
3.4 Derivation of model likelihood function
We were interested in inversely estimating the elements of matrix A (Eq. 8) given
the vectors nt and b. Eq. 8 is deterministic because n1 is su cient to describe
the population dynamics of our entire time series. By introducing stochastic com-
ponents into Eq. 17 to account for measurement (or ‘observation’) error, we were
able to derive a probability model that could be used for deriving a likelihood
function from which to estimate A. We also allowed for error ( i;j;t) in the tree
counts Ni;j;t+1 within each height tier i at time t in plot j and assumed that:
Ni;j;t+1  Poisson(i;j;t)
log(i;j;t) = log(Aini;j;t + bi;j) +  i;j;t; (18)
where i is a given height tier and thus the ith row of matrix Ai and ith element
of vectors ni;j;t and bi;j. We also assumed that  i;j;t was  N(0;  ) and  1;j;t
was  logN(0;  ). The full conditional log-likelihood of observing Ni;j;t+1 trees in
height tier i at time t+1 in plot j could then be written as the Poisson probability
mass function:
logL(Ni;j;t+1jd
0
i;j;t; si; gi) =
nX
j=1
t+yX
t=t+1
3X
i=1
[e i;j;t(Aini;j;t + bi;j)
+ Ni;j;t+1e
 i;j;tlog(Aini;j;t + bi;j)]: (19)
3.5 Parameter estimation
We used a hierarchical Bayesian framework to estimate Eq. 19 (Gelman and Hill,
2007). Our data correspond to a hierarchical design because trees were sampled
within three height tiers within each plot over multiple years. Bayesian methods
14are particularly attractive as they allow for robust estimation of both parameters
and their con dence intervals. These methods thus have the advantage of propa-
gating uncertainty and both temporal and spatial variation into predictions from
our simulation model.
We introduced variation into estimates of survival and recruitment through the
speci cation of prior distributions for model parameters. We allowed both survival
and growth to vary between height tiers i and among measurement periods t:
logit(si;t) =  i +  st ;
logit(gi;t) =  i +  gt ;
where si;t is the mean probability of survival in height tier i from time t to t+1, gi;t
is the mean probability of transitioning from height tier i to a taller tier at time t,
 and  are estimated parameters, and  st and  gt are the variance among years for
si and gi, respectively, and each is  N(0;  t), with a separately estimated  t. To
ensure si;t and gi;t 2 [0; 1], we used the logit function, which assumed that survival
and growth increased exponentially. Mean survival and growth probabilities could
simply be described by  and  , respectively, since the mean e ect of temporal
variation was zero. We then used these mean values for the 0 { 2 m height tier (i.e.
time invariant s1 and g1) to calculate seed rain NA;j;t (Eq. 16) for the two-year
period between plot measurements, converting estimates to annual rates using
known e ects for survival, growth, and deer browsing in that period. NA;j at
a given time t thus took the following form during parameter estimation, which
incorporated some degree of temporal variation by allowing for newly arrived,
1-year old seedlings to be a ected by the annual survival (s 1;t =
p
s1;t), growth
(g 1;t = 1 
p
1 g1;t), and e ect of deer at that speci c time period t (dj;t):
NA;j;t = NT;j
1 d 1;t(s
 
1  g
 
1)
1 [d 1;t(s
 
1  g
 
1)]28
h
1 + d j;t(s
 
1;t  g
 
1;t)
i
:
We speci ed relatively uninformative priors for model parameters. We assumed
that all estimated means ( ;  ;  ; d) were drawn from normal distributions with
 = 0 and  2 = 100, though we used a truncated normal distribution for d
depending on the model form (see Section 3.2). Variance parameters (  ;  ;  t)
were  U(0; 100).
15We  t our model to the corrected dataset (see Section 3.3) using Markov chain
Monte Carlo (MCMC) sampling by calling JAGS v3:1:0 (Plummer, 2011) from R
v2:13 (R Development Core Team, 2011) with the R2jags package (Su and Yajima,
2011). Five MCMC chains of 1 000 000 iterations were simulated for each model,
with a burn-in period of 1 000 000 runs. We sampled each chain 160 times to
generate a posterior density for each parameter comprised of 800 simulations, and
calculated posterior means and 95% credible intervals (CIs) for each parameter.
Convergence was assessed visually by chain traces and by calculating the potential
scale reduction factor, R^R^, for each parameter from the 800 simulation subsets. R^R^
predicts the extent to which a parameter’s con dence intervals will be reduced if
models are run forever; all our R^R^ values were  1.1, which is considered acceptable
(Gelman and Hill, 2007). We also ensured that the e ective number of simulation
draws, neff , a measure of the independence amongst the subset of 800 simulations,
always exceeded 100 (Gelman and Hill, 2007).
The JAGS code for the model is included in Appendix S1. We also tried  tting
our model to the original dataset, but the model failed to converge given the
discrepancies where trees appeared to ‘jump’ height tiers, e.g. trees from the 0 {
2 m tier were >3 m tall after two years (see Section 3.3).
3.6 Model assessment
We used 95% CIs to test the signi cance of model e ects. Speci cally, we compared
95% CIs for survival and growth (i.e. forward transition) probabilities between
height tiers to test whether s1;t = s2;t and g1;t = g2;t, i.e. non-overlapping intervals.
We also used this approach to determine whether deer a ected juvenile trees. If
95% CIs for the estimated e ect of browsing d overlapped zero (= overlapping with
1 for d0), we concluded that deer did not a ect juvenile tree transitions. Finally, we
compared models  tted with linear versus non-linear e ects of deer browsing (Eqs
14 vs 15) by comparing 95% CIs for the estimated model deviance. Since both
models have similar numbers of parameters, we chose the model with the lower
deviance as more strongly supported and for use in our simulation modelling.
We compared predicted and observed tree counts in each height tier in each
plot at each time period, and the proportion of trees that were browsed in the
0 { 2 m height. To assess model  t, we calculated a Bayesian R2 at the level of
our observed data, which is synonymous to the proportion of variance in classical
16linear regression (Gelman and Pardoe, 2006):
R2 = 1 
E(V Kk=1 k)
E(V Kk=1yk)
;
where E is the posterior mean, V is the variance,  k are the residual errors of the
K observations, and yk are the predicted values for the response variable.
3.7 Conversion of parameter estimates to annual rates
Our dataset for juvenile trees corresponded to two-year intervals. Therefore, we
took the square root of estimated survival values and the e ect of deer to convert
estimates to annual rates. For growth, we calculated g as 1 
p
1 g.
3.8 Results of juvenile growth and survival models
The forward transition probability (i.e. growth) of juvenile trees, and their suscep-
tibility to deer browsing, controlled population size structure. Juvenile survival
was high (mean within 0 { 2 and 2 { 3 m height tiers across years = 0.98 yr 1;
95% CIs: 0.70 { 1.00 yr1), but few trees transitioned among height classes (mean
across tiers and years = 0.04 yr1; 95% CIs: <0.01 { 0.17 yr 1; Table 2). Growth
did however vary among years and height tiers, while survival was invariant (95%
CIs, Table 2).
Deer browsing reduced annual growth and survival by an average of 10% (mean
e ect of d0 = 0.90 yr 1; 95% CIs = 0.52 { 1.00, depending on proportion of trees
browsed; Fig. 3). Although there was no di erence between linear and non-linear
models of browsing (overlapping 95% CIs for deviance; M1 vs M2, Table 2), we
adopted the non-linear model because empirical support for it is widespread in
the literature (e.g. Tremblay et al. 2006; Gill and Morgan 2010; Koh et al. 2010;
Koda and Fujita 2011). Consequently, few juveniles survived or transitioned to
taller height tiers when >50% of individuals were browsed (Fig. 3). The model
explained most of the variation in the observed data (Bayesian R2  0:90; Fig
4), though there was considerably more unexplained variation in the probability
of browsed trees when we only considered observed values of  0:30 (Bayesian
R2 = 0:49). One explanation is that browsing decisions are also in uenced by
factors such as the presence of other browse species, topography, sex and age
17structure of deer populations, and season (Palmer et al., 2003; Bee et al., 2008,
2010), in addition to the density of birch trees at a given site.
0.0 0.2 0.4 0.6 0.8 1.0
0.0
0.2
0.4
0.6
0.8
1.0
ProbabilityCofCbrowsing
ChangeCinC
sandC
g(d
')
A)CM2C(finalCmodel)
0.0 0.2 0.4 0.6 0.8 1.0
ProbabilityCofCbrowsing
B)CM1C(alternativeCmodel)
Figure 3. Predicted relationship between probability of a tree being browsed by
deer and coe cient of deer e ect d0, which reduces survival (s) and growth (g) of
juvenile trees. Points represent means of model predicted values. Dashed lines are
95% CIs.
a71
a71a71
a71
a71
a71 a71a71
a71
a71a71a71
a71
a71
a71
a71
a71
a71
a71a71a71a71a71
a71
a71
a71
a71
a71
a71
a71
a71
a71
a71
a71a71a71
a71
a71a71a71a71
a71
a71
a71a71a71a71a71a71
a71
a71
a71a71 a71a71
a71
0.0 0.2 0.4 0.6 0.8 1.0
0.0
0.2
0.4
0.6
0.8
1.0
Observed probability of browsed trees
Predicted probability of bro
wsed trees
A)
a71
a71a71a71a71a71
a71a71
a71
a71
a71
a71
a71
a71
a71
a71
a71
a71
a71
a71a71
a71
a71
a71a71
a71
a71
a71
a71
a71
a71
a71a71
a71
a71
a71
a71
a71a71
a71
a71
a71
a71
a71
a71
a71
a71a71
a71
a71
a71
a71
a71
a71
a71
a71a71
a71
a71
a71
a71
0 50 100 150 200 250
0
50
100
150
200
250
Observed number of trees
Predicted n
umber of trees
B)
Figure 4. Comparisons of model predictions versus observed values for juvenile
matrix model with non-linear e ects of deer. A) Probability of trees being browsed
in a plot (Bayesian R2 = 0:90). B) Juvenile tree counts (Probability of trees being
browsed in a plot (Bayesian R2 = 0:99). Solid line represents 1:1 relationship.
18Table 2: Estimated parameters (95% CIs) for two models of probability of juvenile
survival and growth (i.e. forward transition), with values representing changes over two-
year period. M1: Model estimated with linear e ects of deer browsing; M2: Final model
used in simulation model and with non-linear e ects of deer. Models were compared
based on deviance, with both models equally supported (i.e. overlapping 95% CIs for
deviance). A model  t with the uncorrected dataset failed to converge.
Estimated parameter M1 M2
Mean survival in 0 { 2 m height tier
(1)
76.1 (4.34 { 211.0) 82.9 (5.55 { 237.0)
Mean survival in 2 { 3 m height tier
(2)
84.5 (2.03{243.0) 82.9 (2.13 { 225.0)
Mean growth in 0 { 2 m height tier
(1)
-5.04 (-7.10 { -3.64) -5.04 (-7.23 { -3.52)
Mean growth in 2 { 3 m height tier
(2)
-2.22 (-4.48 { -0.60) -2.27 (-4.55 { -0.46)
E ect of deer browsing (d) 0.83 (0.44 { 0.99) -2.57 (-4.77 { -0.92)
Mean probability of deer browsing
()
-2.35 (-4.74 { -0.10) -3.04 (-4.94 { -1.05)
Inter-plot variance in probability of
browsing ( j)
2.34 (1.65 { 3.36) 2.29 (1.62 { 3.18)
Temporal variance in probability of
browsing ( t)
4.14 (1.28 { 13.2) 3.20 (1.09 { 10.1)
Temporal variance in survival (s;t) 39.2 (1.80 { 96.7) 40.0 (1.74 { 95.1)
Temporal variance in growth (g;t) 1.47 (0.23 { 6.18) 1.50 (0.25 { 5.31)
Residual variance (  ) 1.03 (0.86 { 1.22) 1.04 (0.87 { 1.23)
Survival in 0 { 2 m height tier, 2002
{ 2004 (s1;1)
1.00 (0.97 { 1.00) 1.00 (1.00 { 1.00)
Survival in 0 { 2 m height tier, 2004
{ 2006 (s1;2)
1.00 (0.99 { 1.00) 1.00 (0.99 { 1.00)
Survival in 0 { 2 m height tier, 2006
{ 2008 (s1;3)
0.85 (0.45 { 1.00) 0.91 (0.46 { 1.00)
Survival in 0 { 2 m height tier, 2008
{ 2010 (s1;4)
0.99 (0.76 { 1.00) 0.99 (0.83 { 1.00)
19Survival in 2 { 3 m height tier, 2002
{ 2004 (s2;1)
1.00 (1.00 { 1.00) 1.00 (0.99 { 1.00)
Survival in 2 { 3 m height tier, 2004
{ 2006 (s2;2)
1.00 (0.99 { 1.00) 1.00 (1.00 { 1.00)
Survival in 2 { 3 m height tier, 2006
{ 2008 (s2;3)
0.86 (0.20 { 1.00) 0.88 (0.21 { 1.00)
Survival in 2 { 3 m height tier, 2008
{ 2010 (s2;4)
0.99 (0.98 { 1.00) 0.99 (0.98 { 1.00)
Growth in 0 { 2 m height tier, 2002
{ 2004 (g1;1)
0.01 (<0.01 { 0.03) 0.01 (<0.01 { 0.03)
Growth in 0 { 2 m height tier, 2004
{ 2006 (g1;2)
0.01 (<0.01 { 0.02) 0.01 (<0.01 { 0.02)
Growth in 0 { 2 m height tier, 2006
{ 2008 (g1;3)
<0.01 (<0.01 {
0.01)
<0.01 (<0.01 {
0.01)
Growth in 0 { 2 m height tier, 2008
{ 2010 (g1;4)
0.01 (0.01 { 0.02) 0.01 (0.01 { 0.03)
Growth in 2 { 3 m height tier, 2002
{ 2004 (g2;1)
0.13 (0.02 { 0.38) 0.13 (0.02 { 0.37)
Growth in 2 { 3 m height tier, 2004
{ 2006 (g2;2)
0.15 (0.04 { 0.36) 0.16 (0.05 { 0.36)
Growth in 2 { 3 m height tier, 2006
{ 2008 (g2;3)
0.06 (0.01 { 0.16) 0.06 (<0.01 { 0.15)
Growth in 2 { 3 m height tier, 2008
{ 2010 (g2;4)
0.19 (0.07 { 0.39) 0.19 (0.07 { 0.38)
Deviance 1 224.0 (1 176.1 { 1
275.6)
1 224.6 (1 177.6 { 1
275.4)
4 Adult growth and mortality
4.1 Adult growth
We used measurements of adult trees at the Corrour Estate to estimate annual
radial growth (DG, mm yr 1) of adult birch trees from their diameter at breast
20height (D, cm; Eq. 20; Canham et al. 2004):
DG = DMe
 [log(D)log(X0)]
2
2X2
b ; (20)
where DM is the maximum potential radial growth rate (mm yr1), X0 is the
diameter at which DM occurs (cm), and Xb controls the steepness of the function.
We assumed a Gaussian error structure. We estimated rates of mean annual height
growth (HG, m yr1) from measurements of DG using the relationship between D
and the height of each tree (H, m). We modelled the relationship between height
and diameter both as a power function (Eq. 21) and as an asymptotic function
(Eq. 22; Russo et al. 2007):
H =  D ; (21)
H = HM  e
aDb ; (22)
where  ;  ; a, and b are estimated parameters and HM is the estimated maximum
potential tree height. We assumed a lognormal error structure for these models,
and estimated HG as the  rst-order di erential of either Eqs 21 or 22.
We estimated model parameters using maximum-likelihood methods. The neg-
ative log-likelihood of each model was minimized using 100 000 iterations of the
simulated annealing algorithm for the optim function (R Development Core Team,
2011). Simulated annealing is e ective for approximating the global minimum of
the negative log-likelihood in a large search space (Belisle, 1992). However, since
the algorithm decreases the search area with increasing numbers of iterations, we
re-ran the procedure with an additional 100 000 iterations using the estimates
from the  rst run as starting values in order to reduce the possibility of being
trapped in a local minimum. We estimated standard errors of model parameters
from the inverse Hessian matrix, evaluated at the maximum likelihood parameter
estimates (Ridout, 2009). We compared Eq. 20 to a model of mean growth rate
(DG =  ), and Eq. 21 with Eq. 22, using AICc.
4.2 Adult mortality
The most sensible approach for estimating adult mortality (M , %) for our dataset
was to utilize the relationship among DG;M , and the population size distribution,
n(D), which occurs at demographic equilibrium (Coomes et al., 2003; Kohyama
21et al., 2003; Muller-Landau et al., 2006). For a constant DG and M :
n(D) =
q
DG
e 
M
DG
(D D0); (23)
where q is the annual recruitment rate and D0 is the mean minimum size of adults
(0.68 cm, estimated from Eq. 21 with H = 3 m). Eq. 23 represents an exponential
size distribution and thus has a probability density function of the form:
p(D) =
M
DG
e 
M
DG
(D D0); (24)
where p(D) is the probability distribution for D. We were constrained in the
number of other potential approaches for estimating M since we lacked long-term
repeated measurements of adult trees or stand structure, and the relatively low
densities of mature trees at our site limited the availability of dead adults (cf .
Wycko and Clark 2000).
We used the fitdistr function in R (R Development Core Team, 2011) to  t an
exponential distribution to Eq. 24 with maximum-likelihood estimation. D  D0
was equal to the observed diameters at Corrour and the diameters estimated with
either Eq. 21 or 22 for adult trees in Creag Meagaidh seedling plots, where  and  
in Eq. 21, or a and b in Eq. 22, were randomly drawn from a normal distribution
with mean and standard deviation equal to the maximum likelihood estimate
 t to the respective equations. The estimated rate of the exponential function
was then multiplied by DG to derive M . We compared the exponential  t to a
probability distribution of size structure from kernel density estimation. Kernel
density estimation provides a non-parametric prediction of the probability density
function of a response variable, and is more appropriate for continuous data than
histograms that arbitrarily classify the response variable in data bins. The overall
kernel density estimate was the sum of individual Gaussian distributions around
each data point (density function in R, Silverman 1986).
We acknowledge that the assumption that the adult population was in demo-
graphic equilibrium was unlikely to be true at our site, and we tested the sensitivity
of M to changes in n(D). We simulated growth, recruitment, and mortality, in
our adult tree population for 100 and 500 years, after which we re-estimated mor-
tality from Eqs 23 and 24. For each year, we allowed trees to increase in size at
a rate of DG, and randomly removed trees from the population at a rate of M .
22We added new trees at the end of each year at rates ranging from 0:5M to 2:0M ,
where the coe cients of M increased in intervals of 0.1. Sizes of new trees were
randomly drawn from a uniform distribution on the range [D0; 1:2D0]. We re-ran
the simulation procedure 1 000 times for each recruitment rate to generate means
and standard errors.
4.3 Competition for light and density-dependent mortality
in adults
We recognize that as adult trees establish in our model, the canopies of individ-
uals may overlap, resulting in competition for light, and consequently, density-
dependent mortality. Since our primary objective was to develop a model of birch
invasion that operated over relatively short-time scales in relation to deer man-
agement (i.e. <100 years), and not to simulate the dynamics of forest stands, we
did not expect high levels of overlap in the canopies of adult trees. Our model is
only likely to generate competition for light among adults over long periods (i.e.
centuries) and at high levels of seedling survival. However, in order to mitigate
the possibility of this issue arising, we predicted the crown diameter of each adult
tree from tree height, and removed trees from the simulation when neighbouring
individuals overtopped 90% of their crown area (sensu Yoda 1963; Westoby 1984).
We predicted crown diameter (C, m) from measurements of tree height (H, m),
using the same power and asymptotic functions used to relate H to tree diameter
(Eqs 21 and 22). Models were estimated by minimizing the negative log-likelihood
of a lognormal distribution using 200 000 iterations of simulated annealing (optim
function in R) and compared using AICc. We estimated standard errors of model
parameters from the inverse Hessian matrix, evaluated at the maximum likelihood
parameter estimates (Ridout, 2009).
4.4 Results of adult growth and mortality models
Radial growth was invariant with size (AICc of size-based and mean-based mod-
els: 44.6 and 42.2, respectively; Fig. 5), consistent with other studies of Betula
spp. (Ward and Stephens, 1997), including at a nearby site (old-growth stands,
Mountford and Peterken 2000). Mean growth rate was 2.66 mm yr1, compared
to a DG under a size-based model ranging from 2.66 { 2.67 mm yr1 over observed
23Figure 5. Annual radial growth averaged over 2001 { 2008 for Betula pubescens
at Corrour Estate. Solid line is the mean model of radial growth (2.66 mm yr1),
which was more strongly supported based on AICc than a size-based model (R2
= 0.54).
values of D of 2.6 { 72.2 cm. We used the estimate of mean growth rate in all
subsequent analyses.
The power function describing the height-diameter relationship was more strongly
supported than the asymptotic function and also had fewer parameters (AICc
respectively: 207.4 and 210.2). Overall, the power function explained a rel-
atively high proportion of deviance (66%, mean parameter estimates  S.E.:
 = 0:40  0:05;  = 3:47  0:48; Fig. 6A) and the  rst-order di erential was
used to predict height growth (i.e. HG =   D  1DG).
Adult mortality was estimated at a rate of 2.5% yr1 with a standard devia-
tion of 0.3% yr 1. The exponential distribution was a good  t to the empirical
probability distribution for trees >40 cm in diameter, estimated from kernel den-
sity (Fig. 7). However, we observed fewer trees 20 { 40 cm in diameter than
predicted from the exponential distribution (Fig. 8), and this may be due to size-
dependent processes operating in these size classes, i.e. herbivory (Coomes et al.,
2003). Historically high deer browse pressures at both of our sites have likely led
to predominantly bimodal adult size structures (i.e. many small saplings and some
24●
● ●
●
●
●
●
●●
●
●
●
●
●
●
●
●
●
●
●
●
●
●
●
●
●
● ●
● ●
●
●
●●
●
●
●
● ●
●
Figure 6. Allometric relationships of adult Betula pubescens at Corrour Estate.
A) Height-diameter relationship. B) Height-crown diameter relationship. Solid
lines represent mean estimates from power functions  95 con dence intervals.
large trees) with few saplings able to escape browse pressures into intermediate-
sized classes. Although this further suggests that our assumption of demographic
equilibrium may be tenuous, changes in size structure arising from simulated de-
mographic disequilibrium have relatively little e ect on a constant estimate of
mortality, particularly over longer periods (Fig. 8).
The power function to describe height-crown diameter relationships was more
strongly supported than the asymptotic model and had one fewer parameter (AICc
respectively: 170.4 and 172.7). Mean parameter estimates  S.E. were:  =
1:18 0:16;  = 0:28 0:11 (percent of deviance explained = 67%; Fig. 6B).
5 Measures of deer browse pressure
5.1 Indicators of deer browse pressure
Sta at Creag Meagaidh National Nature Reserve have continuously recorded the
proportion of juvenile Betula spp. damaged by deer along with monthly deer
population counts in eight sub-catchments since 2002. Damaged juvenile birch
25Figure 7. Probability distribution of Betula pubescens size structure at Corrour
Estate and Creag Meagaidh National Nature Reserve in 2008 predicted with kernel
density estimation (thin line) and from an exponential distribution (solid line).
1 2 3 4 5 6
1.5
2.0
2.5
3.0
Recruitment rate(%yr−1)
Mor
tality r
ate (% yr
−1
)A)
123456
Recruitment rate(%yr−1)
B)
Figure 8. Mean ( SE) estimated mortality rate derived from  tting exponential
distribution to simulated Betula pubescens size structure at Corrour Estate and
Creag Meagaidh National Nature Reserve after A) 100 and B) 500 years at various
recruitment rates and with a constant growth rate of 2.66 cm2. Dashed line denotes
estimated mortality rate of 2.5% derived from observed data.
26trees were monitored along 16 permanently marked 1-km long transects (hereafter
‘tree transects’). Nine transects were located in areas where tree regeneration
was expected, while the remaining seven were randomly located throughout the
reserve. Each tree transect was measured in May or June every other year from
2002 to 2008, with all the intentionally-positioned transects measured in even years
and the randomly-located transects measured in odd years. Methods to estimate
the proportion of Betula trees damaged by deer along all 16 transects were identical
to those used for the six transects that were input in our matrix model. Since the
main text describes these methods, we do not repeat them here. Putman et al.
(2005) detail the methodology for deer population counts and the census zones.
Brie y, the total number of deer seen in each of eight counting zones (2.2 { 10.5
km2) was recorded monthly each year by at least one observer. Observers traversed
counting zones by foot over a period of varying length, recording deer numbers
from a distance not to disturb herds and risk double counting.
We derived an index of deer density (C, deer km2 observers1 hour1) for
each deer counting zone i by averaging deer counts over a 24-month period (July
{ June) preceding measurement of the transects. We standardized deer counts
(N , deer) for each month j by sampling e ort, since the number of observers (O,
people) and time spent in each counting zone (T , hours) varied among months
and zones:
Ci;j =
24X
j=1
Ni;j
AiOi;jTi;j
: (25)
Eleven of the sixteen tree transects were entirely located within one counting
zone, and we assumed that these transects were associated with the deer density
estimated for the respective counting zone. We assigned deer densities to the
remaining  ve tree transects by averaging values for the multiple deer counting
zones that a transect traversed.
5.2 Models relating deer damage to animal density
We tested whether deer browse damage could be predicted from the number of
deer seen per observer (D) hour using a linear mixed-model with binomial error
structure (lmer function in lme4 package in R, Bates and Maechler 2009). The
number of damaged and undamaged Betula trees <3 m tall along each transect
were the response variables. We allowed for variation in the model intercept among
27di erent transects and years by including a random e ect of both transect and
year such that:
logit(pijk) = a+ bDijk +  j +  k; (26)
where pijk is the proportion of trees damaged by deer in plot i along transect j in
year k, a and b are estimated parameters, and  j and  k are random e ects that
account for variance among transects and years, respectively, and are  N(0;  j)
and  N(0;  k), where  j and  k are estimated. We  t the model using maximum
likelihood (ML) and tested whether the e ect of D was di erent from zero using
a likelihood-ratio test with a  2 approximation. We could not use AICc for model
inference since it cannot be reliably calculated for mixed e ects models estimated
with ML (Bolker et al., 2009).
We also tested whether the total density of trees <3 m tall in each plot (Nijk)
declined with D by re- tting the model de ned by Eq. 26 with a Poisson error
structure and log-link function. Nijk replaced pijk as the response variable, and we
added an individual-level random e ect  ijk to account for the fact that tree counts
were overdispersed, i.e. greater variance than predicted by Poisson process (Elston
et al., 2001). We compared models  t with and without D using a likelihood-ratio
test.
Our model de ned by Eq. 26 resembles that used to predict the probability of
browsing for juvenile trees, i.e. Eq. 13. However, we could not use estimates of
deer density in our matrix model, because this would have necessitated data on
deer densities to predict the probability of browsing in the validation of our model,
and these data were unavailable prior to 1992 for the eight counting zones (Putman
et al., 2005); any predictors used for estimating the probability of browsing in
our matrix model must be available in the validation procedure. Additionally,
although we accounted for variance among transects and years in both Eq. 13
and Eq. 26, the datasets used to  t these functions are di erent, so parameter
estimates will be similar only if unbiased samples are drawn from the overall
population.
5.3 Relationships between deer browsing and density
Increasing deer densities negatively a ected juvenile birch trees <3 m tall. Deer
browse damage increased with deer density, with strong increases in browse dam-
age above 0.10 deer km2 (2 = 27.6, p < 0.001, Fig. 9A). Similarly, the density
280.0
0.2
0.4
0.6
0.8
1.0
A)
Propor
tion of damaged trees
0.00 0.05 0.10 0.15 0.20
Deer density (deer km−2 observer hour−1)
Juv
enile density (trees  
m
−
2 )
0.0
0.001
0.5
1.0
5.0
15
B)
Figure 9. Relationship between deer density and the A) proportion of damaged
and B) total number of Betula trees <3 m tall in tree transects at Creag Meagaidh
National Nature Reserve, 2002 { 2008. Solid curves are mean model  t for A) and
B) respectively: logit(y) =  3:12 + 11:4x and log(y) = 4:24 5:95x. The percent
of deviance explained by the models in A) and B) was respectively 97.5 and 97.4%
at the observation-level when random e ects were considered. Dashed lines are
mean relationships within individual A) years and B) transects, which accounted
for most random variation in respective models (see text for details).
29of juvenile birch trees declined with deer density ( 2 = 7.7, p = 0.006; Fig. 9B).
Temporal variation was stronger than variation among measured transects for the
proportion of damaged trees but the reverse was true for tree density (ratio of
estimated temporal : spatial variance: 2.6 and 5:9 103, respectively). Variance
estimates for the probability of browsing ( j = 1.38 and  k = 3.57 were similar to
those estimated for the matrix model in Table 2;  j = 5.41,  k = 0.03, and  ijk =
0.08 for tree density model).
6 References
Atkinson, M. D. 1992. Betula pendula Roth (B. verrucosa Ehrh.) and B. pubescens
Ehrh. Journal of Ecology 80:837{870.
Bates, D., and M. Maechler. 2009. lme4: Linear mixed-e ects models using S4
classes. R package version 0.999375-32.
Bee, J., A. Tanentzap, W. Lee, R. Lavers, A. Mark, J. Mills, and D. Coomes. 2008.
The bene ts of being in a bad neighbourhood: plant community composition
in uences red deer foraging decisions. Oikos 118:18{24.
Bee, J., D. Wright, A. Tanentzap, W. Lee, R. Lavers, J. Mills, A. Mark, and
D. Coomes. 2010. Spatio-temporal feeding selection of red deer in a mountainous
landscape. Austral Ecology 35:752{764.
Belisle, C. J. P. 1992. Convergence theorems for a class of simulated annealing
algorithms on rd . Journal of Applied Probability 29:885{895.
Belisle, C. J. P. 1992. Convergence theorems for a class of simulated annealing
algorithms on rd. Journal of Applied Probability 29:885{895.
Bolker, B. M., M. E. Brooks, C. J. Clark, S. W. Geange, J. R. Poulsen, M. H. H.
Stevens, and J. S. White. 2009. Generalized linear mixed models: a practical
guide for ecology and evolution. Trends in Ecology & Evolution 24:127{135.
Burnham, K. P., and D. R. Anderson. 2002. Model selection and multimodel
inference: a practical information-theoretic approach. Springer, New York.
30Canham, C. D., P. T. LePage, and K. D. Coates. 2004. A neighborhood analysis of
canopy tree competition: e ects of shading versus crowding. Canadian Journal
of Forest Research 34:778{787.
Caspersen, J. P., and M. Sapruno . 2005. Seedling recruitment in a northern tem-
perate forest: the relative importance of supply and establishment limitation.
Canadian Journal of Forest Research 35:978{989.
Clark, J. S., E. Macklin, and L. Wood. 1998. Stages and spatial scales of re-
cruitment limitation in southern appalachian forests. Ecological Monographs
68:213{235.
Coomes, D. A., R. P. Duncan, R. B. Allen, and J. Truscott. 2003. Disturbances
prevent stem sizedensity distributions in natural forests from following scaling
relationships. Ecology Letters 6:980{989.
Elston, D. A., R. Moss, T. Boulinier, C. Arrowsmith, and X. Lambin. 2001. Anal-
ysis of aggregation, a worked example: numbers of ticks on red grouse chicks.
Parasitology 122:563{569.
Enquist, B. J., G. B. West, E. L. Charnov, and J. H. Brown. 1999. Allomet-
ric scaling of production and life-history variation in vascular plants. Nature
401:907{911.
Gelman, A., and J. Hill. 2007. Data analysis using regression and multi-
level/hierarchical models. Cambridge University Press, Cambridge.
Gelman, A., and I. Pardoe. 2006. Bayesian measures of explained variance and
pooling in multilevel (hierarchical) models. Technometrics 48:241{251.
Gill, R. M. A., and G. Morgan. 2010. The e ects of varying deer density on natural
regeneration in woodlands in lowland Britai. Forestry 83:53{63.
G omez-Aparicio, L., and C. D. Canham. 2008. Neighborhood models of the e ects
of invasive tree species on ecosystem processes. Ecological Monographs 78:69{86.
Greene, D. F., C. D. Canham, K. D. Coates, and P. T. Lepage. 2004. An evaluation
of alternative dispersal functions for trees. Journal of Ecology 92:758{766.
31Hester, A. J., J. Miles, and C. H. Gimingham. 1991. Succession from heather
moorland to birch woodland. II. Growth and competition between Vaccinium
myrtillus, Deschampsia  exuosa and Agrostis capillaris. Journal of Ecology
79:317{327.
Kinnaird, J. W. 1974. E ect of site conditions on the regeneration of birch (Betula
pendula Roth and B. pubescens Ehrh.). Journal of Ecology 62:467{472.
Koda, R., and N. Fujita. 2011. Is deer herbivory directly proportional to deer
population density? comparison of deer feeding frequencies among six forests
with di erent deer density. Forest Ecology and Management 262:432{439.
Koh, S., D. R. Bazely, A. J. Tanentzap, D. R. Voigt, and E. Da Silva. 2010.
Trillium grandi orum height is an indicator of white-tailed deer density at local
and regional scales. Forest Ecology and Management 259:1472{1479.
Kohyama, T., E. Suzuki, T. Partomihardjo, T. Yamada, and T. Kubo. 2003.
Tree species di erentiation in growth, recruitment and allometry in relation to
maximum height in a Bornean mixed dipterocarp forest. Journal of Ecology
91:797{806.
LePage, P. T., C. D. Canham, K. D. Coates, and P. Bartemucci. 2000. Seed abun-
dance versus substrate limitation of seedling recruitment in northern temperate
forests of British Columbia. Canadian Journal of Forest Research 30:415{427.
Millett, J., A. Hester, P. Millard, and A. McDonald. 2006. How do di erent
competing species in uence the response of Betula pubescens Ehrh. to browsing?
Basic and Applied Ecology 7:123{132.
Mountford, E. P., and G. F. Peterken. 2000. Growth, mortality and regeneration
in Craigellachie, a semi-natural birchwood in the Scottish Highlands. Botanical
Journal of Scotland 52:187{211.
Muller-Landau, H. C., R. S. Condit, K. E. Harms, C. O. Marks, S. C. Thomas,
S. Bunyavejchewin, G. Chuyong, L. Co, S. Davies, R. Foster, S. Gunatilleke,
N. Gunatilleke, T. Hart, S. P. Hubbell, A. Itoh, A. R. Kassim, D. Kenfack, J. V.
LaFrankie, D. Lagunzad, H. S. Lee, E. Losos, J. Makana, T. Ohkubo, C. Samper,
R. Sukumar, I. Sun, M. N. N. Supardi, S. Tan, D. Thomas, J. Thompson,
R. Valencia, M. I. Vallejo, G. V. Muoz, T. Yamakura, J. K. Zimmerman, H. S.
32Dattaraja, S. Esufali, P. Hall, F. He, C. Hernandez, S. Kiratiprayoon, H. S.
Suresh, C. Wills, and P. Ashton. 2006. Comparing tropical forest tree size
distributions with the predictions of metabolic ecology and equilibrium models.
Ecology Letters 9:589{602.
Palmer, S., A. Hester, D. Elston, I. Gordon, and S. Hartley. 2003. The perils
of having tasty neighbors: grazing impacts of large herbivores at vegetation
boundaries. Ecology 84:2877{2890.
Plummer, M. 2011. JAGS: just another Gibbs sampler. Version 3.0.0.
Pounden, E., D. F. Greene, M. Quesada, and J. M. C. S anchez. 2008. The e ect
of collisions with vegetation elements on the dispersal of winged and plumed
seeds. Journal of Ecology 96:531{598.
Putman, R., P. Duncan, and R. Scott. 2005. Demographic changes in a Scottish
red deer population (Cervus elaphus L.) in response to sustained and heavy
culling: an analysis of trends in deer populations of Creag Meagaidh National
Nature Reserve 1986-2001. Forest Ecology and Management 206:263{281.
R Development Core Team. 2011. R: A Language and Environment for Statistical
Computing. R Foundation for Statistical Computing, Vienna.
Ribbens, E., J. A. Silander, and S. W. Pacala. 1994. Seedling recruitment in
forests: Calibrating models to predict patterns of tree seedling dispersion. Ecol-
ogy 75:1794.
Ridout, M. S. 2009. Statistical applications of the complex-step method of numer-
ical di erentiation. American Statistician 63:66{74.
Russo, S. E., S. W. Wiser, and D. A. Coomes. 2007. Growth-size scaling relation-
ships of woody plant species di er from predictions of the Metabolic Ecology
Model. Ecology Letters 10:889{901.
Schupp, E., T. Milleron, and S. Russo. 2002. Dissemination limitation and the
origin and maintenance of speciesrich tropical forests. Pages 69{82 in D. Levey,
W. Silva, and M. Galetti, eds. Seed Dispersal and Frugivory: Ecology, Evolution,
and Conservation. CAB International Press, Wallingford.
33Silverman, B. W. 1986. Density Estimation for Statistics and Data Analysis. 1st
ed. Chapman and Hall/CRC, Boca Raton.
Su, Y.-S., and M. Yajima. 2011. R2jags: A Package for Running jags from R. R
package version 0.02-17.
Tremblay, J., J. Huot, and F. Potvin. 2006. Divergent nonlinear responses of
the boreal forest  eld layer along an experimental gradient of deer densities.
Oecologia 150:78{88.
Ward, J. S., and G. R. Stephens. 1997. Survival and growth of yellow birch (Betula
alleghaniensis) in southern New England. Canadian Journal of Forest Research
27:156{165.
Westoby, M. 1984. The self-thinning rule. Advances in Ecological Research 14:167{
225.
Wycko , P. H., and J. S. Clark. 2000. Predicting tree mortality from diameter
growth: a comparison of maximum likelihood and Bayesian approaches. Cana-
dian Journal of Forest Research 30:156{167.
Yoda, K. 1963. Self-thinning in over-crowded pure stands under cultivated and
natural conditions. Journal of Biology, Osaka City University 14:107{129.
347
App
endix
S1
{
JA
GS
co
de
for
matrix
mo
del
model { for
(i
in
1:60){
#
loops
across
each
plot
for
(j
in
yrst[i
]:yren[i]){
#
go
across
each
time,
allowing
for
variable
lengths
browse12[i,j]
~
dbin(dd2[i,
j],
total12[i,j])
#
model
number
of
browsed
trees
in
0
--
2
m
height
tier
#
calcula
te
probability
of
browsing
logit(dd2[i,j])
<-
intercept
+
plotvar[i]
+
yearr[j]
d[i,j]
<-
exp(dd2[i,j]*dd)
#
calculate
no
n-linear
effect
of
deer
#
calcula
te
transition
probabilities
for
each
element
in
A
matrix
A[i,j,1,2]
<-
0
A[i,j,1,3]
<-
0
A[i,j,2,2]
<-
s[2,j]-g[2,j]
A[i,j,2,3]
<-
0
A[i,j,3,1]
<-
0
A[i,j,3,2]
<-
g[2,j]
A[i,j,3,3]
<-
pow(1-(1-mm),2)
A[i,j,1,1]
<-
d[i,j]*(s[1,j]-g[1,j])
A[i,j,2,1]
<-
d[i,j]*g[1,j]
for
(k
in
1:3){
#
loop
across
each
height
tier
35treearray[i,j+1,k]
~
dpois(n1p[i,j,k])
#
model
observed
numbers
of
trees
at
t+1
#
calcu
late
numbers
of
trees
at
t+1
from
numbers
at
t
(=treearray)
and
seedlin
g
rain
(=
nt
*
se)
n1p[i,j,k]
<-
exp(err[i,
j,
k])*((inprod(A[i,j,k,],tree
array[i,j,])
+
nt[i]*mb[i,j,k]))
err[i,j,k]
~
dnorm(0.00000E+00,
taue)
#
add
re
sidual
error
}
#
calcul
ate
matrix
b
in
text
that
normalizes
total
seedl
ing
rain
nt
mb[i,j,1]
<-
(1-meand*(means-meang))/(1-pow(m
eand*(means-meang),
28))
*
(1
+
(sr[j]-gr[j])*sqrt(d[i,j]))
mb[i,j,2]
<-
0
mb[i,j,3]
<-
0
}
} ############################
####
#
pa
rameters
used
in
calculation
of
seed
rain
############################
####
means
<-
sqrt(ilogit(alpha[1]))
#
calculate
mean
survival
meang
<-
1
-
sqrt(1
-
ilogit(beta[1]))
#
calculate
mean
growth
for
(i
in
1:60){
#
loop
acr
oss
plots
meand[i]
<-
sqrt(exp(dd*ilogit(intercept
+
plotvar[i])))
}
36############################
####
#
pr
iors
for
rem
aining
parameters
############################
####
for
(i
in
1:60){
plotvar[i]
~
dnorm(0,
tauplot)
#
calculate
spatial
variation
in
probability
of
browsing
} #
pri
ors
for
matr
ix
parameters
for
(i
in
1:2){
#
loop
across
height
tiers
for
(j
in
1:4){
#
loop
across
time
periods
logit(g[i,j])
<-
beta[i]
+
vg[j]
logit(s[i,j])
<-
alpha[i]
+
vs[j]
}
alpha[i]
~
dnorm(0,
.0001)
beta[i]
~
dnorm(0,
.0001)
} for
(j
in
1:4){
#
loop
across
time
periods
vg[j]
~
dnorm(0,
ta
ug)
vs[j]
~
dnorm(0,
ta
us)
yearr[j]
~
dnorm(0,
tauyearr)
}
37#
se
t
priors
intercept
~
dnorm(0,
.0001)
tauyearr
<-
pow(sigyearr,
-2)
sigyearr
~
dunif(0,
100)
tauplot
<-
pow(sigplot,
-2)
sigplot
~
dunif(0,
100)
taug
<-
pow(taugy,
-2)
taugy
~
dunif(0,
100)
taus
<-
pow(tausy,
-2)
tausy
~
dunif(0,
100)
taue
<-
pow(sige,
-2)
sige
~
dunif(0,
100)
dd
~
dnorm(0,.0001)
mm
~
dnorm(.975,precmm)
#
draw
fr
om
known
dis
tribution
for
mortality
in
>3
m
tie
r
precmm
<-
pow(0.03,
-2)
}
#en
d
38
