# Supplementary material for: Getting the biggest birch for the bang: restoring and expanding upland birchwoods in the Scottish Highlands by managing red deer
Source: Ecol Evol. 2013 May 22;3(7):1890–901. doi: 10.1002/ece3.548 (PMC3728932; doi:10.1002/ece3.548)
Supplement: Supplementary file 6 [file ece30003-1890-SD6.txt]

# Creag Meagaidh Tree Transect data 2002 - 2008	
# recorded at Creag Meagaidh NNR, Scotland, and data received from Francois Chazel / Rory Richardson (SNH)
# file prepared by AJ Tanentzap, Nov 2010
# original raw data file was corrected according to list of changes described in Science Manual of Tanentzap, Zou & Coomes
# NA values = data unable to be recorded for plot, often because regeneration too thick
# Plot = 2 m x 100 m plot at 100 m interval along 1000 m long transects
# Pellets = number of deer pellets counted at each station; Veght = mean vegetation height of plot (m)
# Seedrain = number of established seedlings predicted in each plot based on dispersal model (see Science Manual of Tanentzap, Zou & coomes)
# D = number of birch trees in four size classes damaged by deer (1 = 0-1 m, 2 = 1-2 m, 3 = 2-3 m, 4 = >3 m)
# T = total number of damaged and undamaged trees in four size classes (1 = 0-1 m, 2 = 1-2 m, 3 = 2-3 m, 4 = >3 m)
Transect	Year	Plot	Pellets	Veght	Seedrain	D12	D3	D4	T12	T3	T4
2	2002	2	0	NA	23.01633	0	0	0	2	0	0
2	2004	2	1	0.67	23.01633	0	0	0	2	0	0
2	2006	2	1	NA	23.01633	0	0	0	2	0	0
2	2008	2	0	0.45	23.01633	0	0	0	1	0	0
2	2010	2	0	48	23.01633	0	0	0	1	0	0
2	2002	3	0	NA	13.16306	0	0	0	1	0	0
2	2004	3	5	0.23	13.16306	0	0	0	4	0	0
2	2006	3	0	NA	13.16306	0	0	0	0	3	0
2	2008	3	0	0.35	13.16306	0	0	0	0	0	1
2	2010	3	0	50	13.16306	0	0	0	0	0	1
2	2002	4	0	NA	20.05657	0	0	0	0	0	0
2	2004	4	3	0.24	20.05657	0	0	0	0	0	0
2	2006	4	0	NA	20.05657	0	0	0	0	0	0
2	2008	4	0	0.35	20.05657	0	0	0	0	0	0
2	2010	4	0	53	20.05657	0	0	0	0	0	0
2	2004	5	3	0.32	54.89812	0	0	0	28	0	0
2	2006	5	0	NA	54.89812	1	0	0	17	2	0
2	2008	5	0	0.4	54.89812	0	0	0	14	3	0
2	2010	5	1	40	54.89812	0	0	0	15	1	3
2	2004	6	5	0.3	100.97669	0	0	0	21	0	0
2	2006	6	1	NA	100.97669	0	0	0	29	1	0
2	2008	6	0	0.3	100.97669	0	0	0	13	5	0
2	2010	6	0	45	100.97669	0	0	0	6	5	1
2	2004	7	4	0.12	125.93624	1	0	0	69	0	0
2	2006	7	0	NA	125.93624	1	0	0	60	1	0
2	2008	7	0	0.19	125.93624	0	0	0	27	1	0
2	2010	7	0	45	125.93624	0	0	0	29	5	0
2	2004	8	2	0.2	232.77162	5	0	0	222	0	0
2	2006	8	1	NA	232.77162	0	0	0	83	0	0
2	2008	8	0	0.32	232.77162	0	0	0	86	5	0
2	2010	8	0	43	232.77162	0	0	0	54	21	5
2	2004	9	7	0.13	301.61438	0	0	0	350	0	0
2	2006	9	1	NA	301.61438	0	0	0	170	0	0
2	2008	9	0	0.28	301.61438	0	0	0	110	0	0
2	2010	9	0	40	301.61438	1	0	0	107	1	0
2	2004	10	4	0.15	201.73091	0	0	0	273	0	0
2	2006	10	3	NA	201.73091	0	0	0	114	0	0
2	2008	10	1	0.17	201.73091	1	0	0	137	0	0
2	2010	10	0	35	201.73091	4	0	0	131	0	0
3	2002	1	0	NA	215.6354	0	0	0	3	0	0
3	2004	1	0	0.32	215.6354	1	0	0	7	0	0
3	2006	1	0	0.26	215.6354	0	0	0	9	0	0
3	2008	1	1	0.14	215.6354	0	0	0	7	0	0
3	2010	1	0	43	215.6354	0	0	0	6	0	0
3	2002	2	0	NA	276.5315	0	0	0	0	0	0
3	2004	2	0	0.25	276.5315	0	0	0	1	0	0
3	2006	2	0	0.35	276.5315	0	0	0	5	0	0
3	2008	2	0	0.15	276.5315	0	0	0	0	0	0
3	2010	2	1	25	276.5315	0	0	0	7	0	0
3	2002	3	0	NA	233.5669	0	0	0	1	0	0
3	2004	3	1	0.15	233.5669	0	0	0	4	0	0
3	2006	3	0	0.26	233.5669	0	0	0	4	0	0
3	2008	3	1	0.16	233.5669	0	0	0	2	0	0
3	2010	3	0	22	233.5669	0	0	0	3	0	0
3	2002	4	0	NA	349.3917	0	0	0	7	0	0
3	2004	4	5	0.3	349.3917	0	0	0	5	0	0
3	2006	4	1	0.38	349.3917	0	0	0	5	0	0
3	2008	4	0	0.3	349.3917	0	0	0	0	0	0
3	2010	4	0	40	349.3917	0	0	0	0	0	0
3	2002	5	0	NA	500.8123	2	0	0	29	0	0
3	2004	5	0	0.13	500.8123	0	0	0	29	0	0
3	2006	5	0	0.4	500.8123	0	0	0	43	0	0
3	2008	5	0	0.4	500.8123	0	0	0	14	1	0
3	2010	5	0	35	500.8123	0	0	0	22	1	0
3	2002	6	0	NA	1150.1302	1	0	0	27	6	0
3	2004	6	0	0.13	1150.1302	0	0	0	32	4	0
3	2006	6	0	0.44	1150.1302	0	0	0	56	5	2
3	2008	6	1	0.23	1150.1302	0	0	0	18	6	3
3	2010	6	0	30	1150.1302	0	1	0	16	3	2
3	2002	7	0	NA	1517.5615	4	2	0	12	4	21
3	2004	7	0	0.1	1517.5615	0	0	0	8	5	19
3	2006	7	0	0.34	1517.5615	0	0	0	7	4	16
3	2008	7	0	0.23	1517.5615	0	0	0	0	1	26
3	2010	7	1	35	1517.5615	0	0	0	1	1	20
3	2002	9	0	NA	2195.1718	0	0	0	2	0	0
3	2004	9	0	0.16	2195.1718	0	0	0	1	0	0
3	2006	9	0	0.4	2195.1718	0	0	0	1	0	0
3	2008	9	1	0.24	2195.1718	0	0	0	1	0	0
3	2010	9	0	28	2195.1718	0	0	0	2	0	0
3	2002	10	0	NA	1757.4164	0	0	0	6	0	3
3	2004	10	0	0.13	1757.4164	0	0	0	5	2	3
3	2006	10	0	0.41	1757.4164	0	0	0	4	2	5
3	2008	10	0	0.25	1757.4164	0	0	0	1	0	4
3	2010	10	0	35	1757.4164	0	0	0	2	0	4
4	2002	1	0	NA	7.093615	0	0	0	0	0	0
4	2004	1	1	0.18	7.093615	0	0	0	0	0	0
4	2006	1	0	0.16	7.093615	0	0	0	0	0	0
4	2008	1	0	0.19	7.093615	0	0	0	0	0	0
4	2010	1	0	15	7.093615	0	0	0	0	0	0
4	2002	2	0	NA	7.720361	0	0	0	0	0	0
4	2004	2	2	0.16	7.720361	0	0	0	0	0	0
4	2006	2	0	0.23	7.720361	0	0	0	0	0	0
4	2008	2	0	0.17	7.720361	0	0	0	0	0	0
4	2010	2	1	18	7.720361	0	0	0	0	0	0
4	2002	3	0	NA	11.410464	0	0	0	0	0	0
4	2004	3	1	0.23	11.410464	0	0	0	0	0	0
4	2006	3	0	0.22	11.410464	0	0	0	0	0	0
4	2008	3	1	0.23	11.410464	0	0	0	0	0	0
4	2010	3	1	27	11.410464	0	0	0	0	0	0
4	2002	4	0	NA	21.149395	0	0	0	0	0	0
4	2004	4	4	0.21	21.149395	0	0	0	0	0	0
4	2006	4	0	0.22	21.149395	0	0	0	0	0	0
4	2008	4	0	0.17	21.149395	0	0	0	0	0	0
4	2010	4	0	25	21.149395	0	0	0	0	0	0
4	2002	5	0	NA	43.35269	0	0	0	0	0	0
4	2004	5	1	0.2	43.35269	0	0	0	0	0	0
4	2006	5	0	0.23	43.35269	0	0	0	0	0	0
4	2008	5	0	0.18	43.35269	0	0	0	0	0	0
4	2010	5	1	25	43.35269	0	0	0	0	0	0
4	2006	6	0	0.31	62.053746	1	0	0	5	0	0
4	2008	6	0	0.36	62.053746	2	0	0	7	0	0
4	2010	6	0	25	62.053746	0	0	0	2	0	0
4	2002	7	0	NA	107.325233	3	0	0	3	0	0
4	2004	7	6	0.34	107.325233	3	0	0	4	0	0
4	2006	7	0	NA	107.325233	0	0	0	2	0	0
4	2008	7	0	0.23	107.325233	0	0	0	3	0	0
4	2010	7	0	25	107.325233	0	0	0	8	0	0
4	2006	8	0	0.3	249.349962	1	0	0	4	0	1
4	2008	8	3	0.18	249.349962	3	0	0	60	0	1
4	2010	8	0	20	249.349962	0	0	0	67	0	1
4	2006	9	0	0.29	271.806412	2	0	0	101	4	0
4	2008	9	1	0.21	271.806412	7	0	0	82	0	0
4	2010	9	0	20	271.806412	0	0	0	87	0	0
4	2002	10	0	NA	152.022179	0	0	0	0	0	0
4	2004	10	0	0.25	152.022179	0	0	0	0	0	0
4	2006	10	0	0.32	152.022179	1	0	0	58	0	0
4	2008	10	1	0.21	152.022179	0	0	0	0	0	0
4	2010	10	11	20	152.022179	0	0	0	0	0	0
6	2002	1	1	NA	7.374801	0	0	0	0	0	0
6	2004	1	2	0.45	7.374801	0	0	0	0	0	0
6	2006	1	0	0.43	7.374801	0	0	0	0	0	0
6	2008	1	2	0.27	7.374801	0	0	0	0	0	0
6	2010	1	8	25	7.374801	0	0	0	0	0	0
6	2002	2	0	NA	12.155819	0	0	0	0	0	0
6	2004	2	1	0.5	12.155819	0	0	0	1	0	0
6	2006	2	0	0.5	12.155819	0	0	0	0	0	0
6	2008	2	0	0.27	12.155819	0	0	0	0	0	0
6	2010	2	1	43	12.155819	0	0	0	0	0	0
6	2002	3	3	NA	7.903368	2	0	0	6	0	0
6	2004	3	2	0.33	7.903368	0	0	0	7	0	0
6	2006	3	0	0.47	7.903368	0	0	0	7	0	0
6	2008	3	2	0.24	7.903368	0	0	0	5	0	0
6	2010	3	2	48	7.903368	1	0	0	4	0	0
6	2002	4	2	NA	6.622237	0	0	0	0	0	0
6	2004	4	2	0.49	6.622237	0	0	0	0	0	0
6	2006	4	0	0.51	6.622237	0	0	0	0	0	0
6	2008	4	2	0.19	6.622237	0	0	0	0	0	0
6	2010	4	3	40	6.622237	0	0	0	0	0	0
6	2002	5	0	NA	13.794581	0	0	0	3	0	0
6	2004	5	5	0.47	13.794581	0	0	0	3	0	0
6	2006	5	0	0.53	13.794581	0	0	0	2	0	0
6	2008	5	2	0.27	13.794581	0	0	0	2	0	0
6	2010	5	1	58	13.794581	0	0	0	3	0	0
6	2002	6	1	NA	18.820838	0	0	0	0	0	0
6	2004	6	6	0.19	18.820838	0	0	0	0	0	0
6	2006	6	0	0.53	18.820838	0	0	0	0	0	0
6	2008	6	2	0.3	18.820838	0	0	0	0	0	0
6	2010	6	0	40	18.820838	0	0	0	17	1	0
6	2002	7	2	NA	9.086959	4	0	3	11	0	3
6	2004	7	2	0.65	9.086959	0	0	0	15	0	1
6	2006	7	1	0.56	9.086959	1	0	0	20	0	1
6	2008	7	5	0.31	9.086959	5	0	0	18	0	1
6	2010	7	0	43	9.086959	0	0	0	0	0	0
6	2002	8	0	NA	6.35692	0	0	0	0	0	0
6	2004	8	1	0.4	6.35692	0	0	0	0	0	0
6	2006	8	3	0.35	6.35692	0	0	0	0	0	0
6	2008	8	2	0.36	6.35692	0	0	0	0	0	0
6	2010	8	3	50	6.35692	0	0	0	0	0	0
6	2002	9	0	NA	2.146488	0	0	0	0	0	0
6	2004	9	0	0.25	2.146488	0	0	0	0	0	0
6	2006	9	4	0.18	2.146488	0	0	0	0	0	0
6	2008	9	6	0.21	2.146488	0	0	0	0	0	0
6	2010	9	1	33	2.146488	0	0	0	0	0	0
6	2002	10	1	NA	1.531688	0	0	0	0	0	0
6	2004	10	1	0.25	1.531688	0	0	0	0	0	0
6	2006	10	0	0.11	1.531688	0	0	0	0	0	0
6	2008	10	4	0.24	1.531688	0	0	0	0	0	0
6	2010	10	0	40	1.531688	0	0	0	0	0	0
7	2002	1	0	0.75	2.512977	0	0	0	0	0	0
7	2004	1	0	0.18	2.512977	0	0	0	0	0	0
7	2006	1	0	0.29	2.512977	0	0	0	0	0	0
7	2008	1	0	0.13	2.512977	0	0	0	0	0	0
7	2010	1	0	20	2.512977	0	0	0	0	0	0
7	2002	2	0	0.45	2.940892	0	0	0	0	0	0
7	2004	2	0	0.15	2.940892	0	0	0	0	0	0
7	2006	2	0	0.13	2.940892	0	0	0	0	0	0
7	2008	2	1	0.15	2.940892	0	0	0	0	0	0
7	2010	2	0	25	2.940892	0	0	0	0	0	0
7	2002	3	0	0.55	9.192141	0	0	0	0	0	0
7	2004	3	1	0.22	9.192141	0	0	0	0	0	0
7	2006	3	0	0.23	9.192141	0	0	0	0	0	0
7	2008	3	2	0.16	9.192141	0	0	0	0	0	0
7	2010	3	0	23	9.192141	0	0	0	1	0	0
7	2002	4	0	0.6	13.991904	0	0	0	0	0	0
7	2004	4	0	0.12	13.991904	0	0	0	0	0	0
7	2006	4	0	0.24	13.991904	0	0	0	0	0	0
7	2008	4	0	0.12	13.991904	0	0	0	0	0	0
7	2010	4	0	18	13.991904	0	0	0	0	0	0
7	2002	5	0	0.6	13.281275	0	0	0	0	0	0
7	2004	5	3	0.1	13.281275	0	0	0	0	0	0
7	2006	5	0	0.29	13.281275	0	0	0	0	0	0
7	2008	5	0	0.13	13.281275	0	0	0	0	0	0
7	2010	5	1	18	13.281275	0	0	0	0	0	0
7	2002	6	0	0.7	69.800094	0	0	0	0	0	0
7	2004	6	2	0.22	69.800094	0	0	0	0	0	0
7	2006	6	0	0.29	69.800094	0	0	0	0	0	0
7	2008	6	0	0.18	69.800094	0	0	0	0	0	0
7	2010	6	0	25	69.800094	0	0	0	0	0	0
7	2006	7	0	0.25	150.785647	0	0	0	138	0	0
7	2008	7	1	0.15	150.785647	0	0	0	86	1	0
7	2010	7	5	20	150.785647	0	0	0	97	1	0
7	2004	8	1	0.11	77.646529	66	0	0	230	1	0
7	2006	8	1	0.34	77.646529	0	0	0	192	0	0
7	2008	8	0	0.17	77.646529	1	0	0	141	0	0
7	2010	8	1	20	77.646529	0	0	0	105	0	0
7	2004	9	0	0.08	9.922724	8	0	0	15	0	0
7	2006	9	0	0.33	9.922724	0	0	0	3	0	0
7	2008	9	0	0.2	9.922724	1	0	0	7	0	0
7	2010	9	0	28	9.922724	0	0	0	1	0	0
7	2002	10	0	0.4	10.956271	1	0	0	1	0	0
7	2004	10	2	0.2	10.956271	0	0	0	0	0	0
7	2006	10	0	0.26	10.956271	0	0	0	1	0	0
7	2008	10	0	0.3	10.956271	0	0	0	0	0	0
7	2010	10	0	22	10.956271	0	0	0	2	0	0
8	2002	1	0	NA	50.87443	0	0	0	4	0	0
8	2004	1	2	0.16	50.87443	1	0	0	2	0	0
8	2006	1	0	0.29	50.87443	2	0	0	60	2	0
8	2008	1	5	0.21	50.87443	0	0	0	30	0	0
8	2010	1	1	35	50.87443	0	0	0	8	0	0
8	2006	2	2	0.18	49.40842	1	0	0	56	2	0
8	2008	2	6	0.14	49.40842	0	0	0	38	0	0
8	2010	2	0	28	49.40842	2	0	0	9	0	0
8	2004	3	2	0.23	66.60766	2	0	0	16	1	0
8	2006	3	4	0.24	66.60766	3	0	0	53	3	0
8	2008	3	3	0.14	66.60766	0	0	0	53	0	0
8	2010	3	0	25	66.60766	0	0	0	17	1	0
8	2004	4	4	0.24	175.99377	34	0	0	129	0	1
8	2006	4	2	0.14	175.99377	3	0	0	75	0	0
8	2008	4	2	0.14	175.99377	0	0	0	83	0	0
8	2010	4	0	23	175.99377	0	0	0	96	6	0
8	2006	5	2	0.27	367.23074	10	0	0	169	4	0
8	2008	5	3	0.19	367.23074	0	0	0	148	1	0
8	2010	5	1	20	367.23074	2	0	0	137	0	0
8	2006	6	0	0.37	376.96407	2	0	0	271	0	0
8	2008	6	4	0.21	376.96407	0	0	0	211	0	0
8	2010	6	3	20	376.96407	0	0	0	101	8	0
8	2006	7	0	0.39	205.42706	0	0	0	148	0	1
8	2008	7	0	0.23	205.42706	0	0	0	147	0	1
8	2010	7	2	20	205.42706	0	0	0	63	0	1
8	2006	8	0	0.35	188.51703	0	0	0	45	0	0
8	2008	8	1	0.24	188.51703	0	0	0	35	0	0
8	2010	8	6	19	188.51703	0	0	0	23	3	0
8	2006	9	0	NA	252.70311	0	0	0	7	0	0
8	2008	9	0	0.3	252.70311	0	0	0	7	0	0
8	2010	9	3	25	252.70311	0	0	0	20	3	0
8	2006	10	0	NA	120.20461	0	0	0	7	0	0
8	2008	10	0	0.27	120.20461	0	0	0	6	0	0
8	2010	10	4	28	120.20461	0	0	0	10	1	0
2	2002	1	0	NA	41.60882602	15	1	0	123	28	7
2	2004	1	7	0.26	41.60882602	4	0	0	100	58	7
3	2002	8	0	NA	3169.858424	2	0	0	43	6	3
3	2004	8	5	0.3	3169.858424	0	0	0	35	6	0
